# Supplementary material for: The Clinical Findings, Pathogenic Variants, and Gene Therapy Qualifications Found in a Leber Congenital Amaurosis Phenotypic Spectrum Patient Cohort
Source: Int J Mol Sci. 2024 Jan 19;25(2):1253. doi: 10.3390/ijms25021253 (PMC10816538; doi:10.3390/ijms25021253)
Supplement: Supplementary file 1 [file ijms-25-01253-s001.zip]

Archive with 1 entries (1 files):
- ijms-2800734-supplementary.pdf
